# Supplementary material for: Evolution of binding preferences among whole-genome duplicated transcription factors
Source: eLife. 2022 Apr 11;11:e73225. doi: 10.7554/eLife.73225 (PMC9000951; doi:10.7554/eLife.73225)
Supplement: Figure 5—source data 1. [file elife-73225-fig5-data1.xls]

## Sheet: Sheet1
Strain A	Strain B	# Rpts A; # Rpts B	mean pbs Corr (Pearson's R)	std pbs Corr	- log10(mean p-Value pbs)	mean 7mer Corr (Pearson's R)	std 7mer Corr	- log10(mean p-Value 7mers)
Mig3	Mig2_dMIG3	1;2	0.799601	0.00343667	>300	0.695307	0.0120772	>300
Nrg2	Nrg1_dNRG2	1;2	0.892687	0.00624238	>300	0.816792	0.00949944	>300
Stp2	Stp1_dSTP2	2;2	0.943148	0.0131268	>300	0.88311	0.00415852	>300
Met32	Met31_dMET32	2;3	0.798072	0.0285279	>300	0.770156	0.0166862	>300
Rsf2	Tda9_dRSF2	2;4	0.826083	0.0249648	>300	0.709935	0.0303634	>300
Stp4	Stp3_dSTP4	3;2	0.673392	0.0158837	>300	0.642241	0.0110828	>300
Swi5	Ace2_dSWI5	2;2	0.599027	0.0115906	>300	0.572625	0.00309475	>300
Rph1	Gis1_dRPH1	3;2	0.259093	0.0381128	60.2777	0.483882	0.024218	>300
Sut2	Sut1_dSUT2	2;2	0.847366	0.0165245	>300	0.746232	0.0090077	>300
Tbs1	Hal9_dTBS1	1;2	0.653726	0.00971125	>300	0.602473	0.0244274	>300
Pip2	Oaf1_dPIP2	3;3	0.552907	0.024611	>300	0.560064	0.060674	>300
Upc2	Ecm22_dUPC2	2;2	0.837929	0.00936296	>300	0.643085	0.0318968	>300
Pdr3	Pdr1_dPDR3	2;2	0.66596	0.0110827	>300	0.635823	0.00681914	>300
Yrr1	Pdr8_dYRR1	2;2	0.444199	0.0314418	222.942	0.450594	0.0575297	309.175
Yap6	Yap4_dYAP6	2;2	0.770062	0.0143896	>300	0.389699	0.0521376	224.408
Yap2	Yap1_dYAP2	1;3	0.370179	0.00985975	165.445	0.422447	0.0103416	>300
Yap7	Yap5_dYAP7	2;2	0.0729773	0.00329247	6.87726	0.15111	0.015098	35.604
Sok2	Phd1_dSOK2	2;2	0.899401	0.0095953	>300	0.780873	0.0269143	>300
Tod6	Dot6_dTOD6	2;3	0.826426	0.0218018	>300	0.745834	0.0290323	>300
Yox1	Yhp1_dYOX1	2;2	0.836981	0.0060011	>300	0.745279	0.0216316	>300
Dal80	Gzf3_dDAL80	4;2	0.780902	0.0358426	>300	0.704273	0.0300671	>300
Hms2	Skn7_dHMS2	3;2	0.674797	0.00542521	>300	0.67476	0.0129866	>300
Tos8	Cup9_dTOS8	2;2	0.698147	0.0114097	>300	0.549441	0.00374053	>300
Rlm1	Smp1_dRLM1	4;3	0.611641	0.0199688	>300	0.565439	0.0379987	>300
Fkh2	Fkh1_dFKH2	2;2	0.540832	0.0304975	>300	0.584631	0.0211875	>300
Vhr2	Vhr1_dVHR2	3;2	0.2965	0.0157629	96.6545	0.308141	0.0164237	153.273
Mig2	Mig3_dMIG2	1;2	0.879923	0.0182937	>300	0.751519	0.0231509	>300
Msn2	Msn4_dMSN2	1;2	0.918764	0.00413178	>300	0.852317	0.0315647	>300
Nrg1	Nrg2_dNRG1	1;2	0.928699	0.00908235	>300	0.806366	0.00640896	>300
Stp1	Stp2_dSTP1	2;3	0.72799	0.0165871	>300	0.750533	0.0189838	>300
Met31	Met32_dMET31	2;2	0.909062	0.00197345	>300	0.776154	0.00905505	>300
Tda9	Rsf2_dTDA9	2;3	0.865916	0.0203538	>300	0.73241	0.00924307	>300
Stp3	Stp4_dSTP3	2;2	0.556215	0.00699473	>300	0.553796	0.0233157	>300
Ace2	Swi5_dACE2	2;2	0.570691	0.0106555	>300	0.543156	0.010768	>300
Gis1	Rph1_dGIS1	2;5	0.410412	0.0329773	159.365	0.572909	0.0314433	>300
Sut1	Sut2_dSUT1	2;3	0.842569	0.0276318	>300	0.738471	0.0160474	>300
Hal9	Tbs1_dHAL9	2;3	0.229107	0.0308221	44.1134	0.36656	0.0503632	173.147
Ecm22	Upc2_dECM22	2;2	0.67599	0.00301025	>300	0.559561	0.0212897	>300
Pdr1	Pdr3_dPDR1	2;4	0.824575	0.0342024	>300	0.66666	0.0308576	>300
Pdr8	Yrr1_dPDR8	2;2	0.301151	0.0157338	99.7411	0.309225	0.0258203	148.087
Aca1	Cst6_dACA1	1;2	0.856915	0.0112532	>300	0.748256	0.0080927	>300
Yap4	Yap6_dYAP4	2;2	0.668651	0.0346605	>300	0.450389	0.0321869	>300
Yap1	Yap2_dYAP1	1;3	0.312162	0.0385275	95.8376	0.27185	0.0383662	98.9122
Yap5	Yap7_dYAP5	2;4	0.146372	0.0158264	19.8808	0.121172	0.0167566	22.5194
Spt23	Mga2_dSPT23	3;2	0.900298	0.0034374	>300	0.829059	0.0123963	>300
Phd1	Sok2_dPHD1	2;2	0.900278	0.00283551	>300	0.786362	0.00339747	>300
Dot6	Tod6_dDOT6	4;2	0.855586	0.0350016	>300	0.800305	0.0309226	>300
Yhp1	Yox1_dYHP1	2;2	0.806732	0.0180052	>300	0.722999	0.0120606	>300
Gzf3	Dal80_dGZF3	2;5	0.38835	0.0321713	153.305	0.452329	0.0531081	283.788
Cup9	Tos8_dCUP9	2;3	0.689907	0.00746395	>300	0.585037	0.0113345	>300
Smp1	Rlm1_dSMP1	4;2	0.482025	0.0239919	269.706	0.430606	0.0505922	246.009
Fkh1	Fkh2_dFKH1	2;2	0.410017	0.0041307	213.351	0.483842	0.00464539	>300
Vhr1	Vhr2_dVHR1	3;2	0.328567	0.034587	103.408	0.36196	0.0416534	185.917
Mig2	Mig2_dMIG3	1;2	0.875753	0.000454661	>300	0.771782	0.00908677	>300
Nrg1	Nrg1_dNRG2	1;2	0.877554	0.00863392	>300	0.807681	0.010763	>300
Stp1	Stp1_dSTP2	2;2	0.97076	0.0126776	>300	0.911409	0.0344237	>300
Met31	Met31_dMET32	2;3	0.939673	0.00619273	>300	0.884927	0.0225944	>300
Tda9	Tda9_dRSF2	2;4	0.943642	0.0170324	>300	0.759819	0.0219886	>300
Stp3	Stp3_dSTP4	2;2	0.828597	0.00596702	>300	0.780471	0.00925971	>300
Ace2	Ace2_dSWI5	2;2	0.981734	0.00998992	>300	0.910512	0.00983523	>300
Gis1	Gis1_dRPH1	2;2	0.95943	0.0050633	>300	0.88044	0.00472906	>300
Sut1	Sut1_dSUT2	2;2	0.955452	0.0108441	>300	0.789454	0.00716173	>300
Hal9	Hal9_dTBS1	2;2	0.962609	0.0101053	>300	0.895351	0.0293837	>300
Oaf1	Oaf1_dPIP2	3;3	0.888216	0.0417146	>300	0.735171	0.0862406	>300
Ecm22	Ecm22_dUPC2	2;2	0.870205	0.016614	>300	0.712544	0.0289633	>300
Pdr1	Pdr1_dPDR3	2;2	0.981926	0.0115977	>300	0.824874	0.0468788	>300
Pdr8	Pdr8_dYRR1	2;2	0.909526	0.0127299	>300	0.770127	0.0108818	>300
Yap4	Yap4_dYAP6	2;2	0.932937	0.0098597	>300	0.639125	0.0432486	>300
Yap1	Yap1_dYAP2	1;3	0.948749	0.0183082	>300	0.730698	0.0574544	>300
Yap5	Yap5_dYAP7	2;2	0.958832	0.00868205	>300	0.773285	0.017844	>300
Phd1	Phd1_dSOK2	2;2	0.904827	0.00403087	>300	0.82527	0.0235805	>300
Dot6	Dot6_dTOD6	4;3	0.970984	0.0116286	>300	0.870359	0.0325002	>300
Yhp1	Yhp1_dYOX1	2;2	0.93864	0.0127821	>300	0.844803	0.0121816	>300
Gzf3	Gzf3_dDAL80	2;2	0.975566	0.00756763	>300	0.837452	0.0276087	>300
Skn7	Skn7_dHMS2	2;2	0.979307	0.000548278	>300	0.898346	0.00282334	>300
Cup9	Cup9_dTOS8	2;2	0.928889	0.00991374	>300	0.740556	0.0203257	>300
Smp1	Smp1_dRLM1	4;3	0.895383	0.0296302	>300	0.71569	0.056072	>300
Fkh1	Fkh1_dFKH2	2;2	0.929797	0.00879469	>300	0.901415	0.0117149	>300
Vhr1	Vhr1_dVHR2	3;2	0.946091	0.00499328	>300	0.843159	0.0185054	>300
Mig3	Mig3_dMIG2	1;2	0.867666	0.0261817	>300	0.711202	0.0311883	>300
Msn4	Msn4_dMSN2	1;2	0.951261	0.0147876	>300	0.878863	0.0284027	>300
Nrg2	Nrg2_dNRG1	1;2	0.96668	0.00179088	>300	0.855327	0.00247365	>300
Stp2	Stp2_dSTP1	2;3	0.867557	0.0151993	>300	0.829444	0.00472991	>300
Met32	Met32_dMET31	2;2	0.897204	0.0138742	>300	0.811133	0.00942071	>300
Rsf2	Rsf2_dTDA9	2;3	0.972606	0.00676304	>300	0.833734	0.0122068	>300
Stp4	Stp4_dSTP3	3;2	0.851511	0.0359382	>300	0.765035	0.0201202	>300
Swi5	Swi5_dACE2	2;2	0.983138	0.00494897	>300	0.873932	0.00746741	>300
Rph1	Rph1_dGIS1	3;5	0.816083	0.0696853	>300	0.852793	0.0608144	>300
Sut2	Sut2_dSUT1	2;3	0.884228	0.0111666	>300	0.775651	0.0146634	>300
Tbs1	Tbs1_dHAL9	1;3	0.584166	0.0382794	>300	0.631705	0.0476129	>300
Upc2	Upc2_dECM22	2;2	0.947011	0.00792793	>300	0.736469	0.0242558	>300
Pdr3	Pdr3_dPDR1	2;4	0.840815	0.0342183	>300	0.752071	0.0190139	>300
Yrr1	Yrr1_dPDR8	2;2	0.859237	0.014257	>300	0.608201	0.0281611	>300
Cst6	Cst6_dACA1	1;2	0.966459	0.0112837	>300	0.859962	0.00425727	>300
Yap6	Yap6_dYAP4	2;2	0.882185	0.00411248	>300	0.697961	0.00746931	>300
Yap2	Yap2_dYAP1	1;3	0.947956	0.0254996	>300	0.838964	0.0442393	>300
Yap7	Yap7_dYAP5	2;4	0.911305	0.0523353	>300	0.816594	0.0902189	>300
Mga2	Mga2_dSPT23	2;2	0.930442	0.00838864	>300	0.838647	0.00325535	>300
Sok2	Sok2_dPHD1	2;2	0.95898	0.00980685	>300	0.855254	0.0047233	>300
Tod6	Tod6_dDOT6	2;2	0.924277	0.00494272	>300	0.894157	0.0102834	>300
Yox1	Yox1_dYHP1	2;2	0.927778	0.014906	>300	0.804525	0.0227692	>300
Dal80	Dal80_dGZF3	4;5	0.625336	0.0314197	>300	0.571051	0.0352334	>300
Tos8	Tos8_dCUP9	2;3	0.942231	0.0141302	>300	0.781884	0.0243108	>300
Rlm1	Rlm1_dSMP1	4;2	0.960901	0.00853919	>300	0.714532	0.024205	>300
Fkh2	Fkh2_dFKH1	2;2	0.971028	0.00900122	>300	0.910165	0.00605036	>300
Vhr2	Vhr2_dVHR1	3;2	0.938767	0.025566	>300	0.878468	0.0355513	>300
